# Supplementary material for: The Central-Periphery Hypothesis Revisited: Implications for Long-Term Genetic Conservation
Source: Plants (Basel). 2025 Nov 21;14(23):3563. doi: 10.3390/plants14233563 (PMC12693884; doi:10.3390/plants14233563)
Supplement: Supplementary file 1 [file plants-14-03563-s001.zip]

Archive with 3 entries (3 files):
- File S2.pdf
- File S1.pdf
- File S3.xlsx
