# Supplementary material for: The Central-Periphery Hypothesis Revisited: Implications for Long-Term Genetic Conservation
Source: Plants (Basel). 2025 Nov 21;14(23):3563. doi: 10.3390/plants14233563 (PMC12693884; doi:10.3390/plants14233563)
Supplement: Supplementary file 1 [file plants-14-03563-s001.zip › File S3.xlsx]

## Sheet: Sheet1
Supplement S3.	The central-periphery hypothesis revisited: implications for long term genetic conservation
Table S1.
Primer and locus information for Alnus glutinosa
Primer name	Primer sequence	Primer reference	Fluorescent dye	Repeat motif	Multiplex PCR no.	Multiplex reference	Multiplex conditions	No. of alleles found in this study	The range of alleles	Polymorphism information content (PIC)
A2 (Bp04)	GGCAACCAGCAGCAATCTGAC	Wu et al. 2002.	6-FAM	(GT)12(GA)5	1	Drašnarová et al. 2014.	Multiplex was performed in a total volume of 15 µl using 1 x Thermo Fisher Taq PCR Master Mix *Thermo Fisher Scientifics), 0.45 µM primers, and 1.5 µl of template DNA (50 ng/µl). The PCR conditions were : 15 min of denaturation at 95 oC, followed by 40 cycles at 94 oC for 30 s, annealing at 58 oC for 30 s, extension at 72 oC for 1 min, and final extension at 72 oC for 10 min.	5	132-148	0.429
	ATGCCCAAGGACGACTAGACC
A7 (Bmax097)	GTTGCTGCTCACCTCAAAAATGT	Ogyu et al. 2003.	PET	(CT)13	1			10	170-200	0.778
	TGCACGGTTGGAGAATAGAAGAA
A10 (L5.5)	GAGGAAGTCTCAGCTGACGTG	Kulju et al. 2004.	NED	C12CTCC(CT)7TT(CT)5	1			9	107-125	0.799
	TCCTTTTCAGTTTTCTGATTTCTG
A22 (B720)	CTCTGTGTCGGCTTTCTGGT	Gürcan et al. 2010.	VIC	(AG)14	1			11	155-175	0.836
	ATAAACCTCACGCCACACCT
A26 (Alma11)	AAGCGGAGTTTAGGCTGG	Gürcan et al. 2010.	PET	(CT)11	1			17	341-375	0.851
	GGAGGGTTGTCAAGCAACAG
A35	AGGTTGCTCAACCTAACCAACAT	Tsuda et al. 2009.	NED	(TC)8	1			13	220-244	0.848
	GTTTGGACAAGAACAACCACCAAG
A37	ACAATATCTCACAAATCTGCCGC	Tsuda et al. 2009.	PET	(TC)9	1			16	239-275	0.799
	GTTTAACCTGAACGTCCTCAAAGGTCC
A38	ACGCTAGGCCTCTTGAACTTCTC	Tsuda et al. 2009.	PET	(CAA)5	1			14	97-148	0.677
	GTTTAAGCTGTGGTTGAAGGAAAAGGG
Ag01	CAGTCTATCTGCTACAAGCGTGGT	Lepais and Bacles 2011.	PET	(TC)15	2	Lepais and Bacles 2011.	Multiplex was performed in a total volume of 15 µl using 1 x Thermo Fisher Taq PCR Master Mix *Thermo Fisher Scientifics), 450 Nm Ag01 primer, 450 nM Ag05 primer, 450 nMAg09 primer, 450 nM Ag10 primer, 450 nM Ag13 primer, 1500 nM Ag14 primer, 40 nM Ag20 primer, 750 nM Ag23 primer, 300nM Ag25 primer, 150 nM Ag27 primer, 300 nM Ag30 primer, 450 nM Ag35 primer, and 1.5 µl of template DNA (50 ng/µl).…	10	130-188	0.789
	GACGTTTTCAACGACCAAAAACAC
Ag05	AAGCAAAATCCCAAGGTATCCAGT	Lepais and Bacles 2011.	6-FAM	(GA)12	2			12	140-166	0.875
	GGGGTTCCAACCAATTTATTCTTC
Ag09	GATGGTAATGTGACGTGAGCAAAA	Lepais and Bacles 2011.	NED	(TC)12	2			16	18-256	0.819
	CCTATTCTCATCGTTTAAAGCCCC
Ag10	AACTTGTCTTATTGTGCACTTGCG	Lepais and Bacles 2011.	6-FAM	(TC)11	2			12	205-249	0.361
	ACATTTACGGCTAAACAGCATTCC
Ag13	CAAGCGAAATAGATTCGTGGTCTT	Lepais and Bacles 2011.	VIC	(TG)12	2			15	253-283	0.89
	CTTCCATTTGGAGCCTTAAAACAC
Ag20	GGTTCCAAGTGGTAAGGGGAGTTA	Lepais and Bacles 2011.	NED	(TC)9	2			Excluded from analysis due to poor amplification
	GAGTGTGAGAATGTGGTTCACGAG
Ag23	GGTTGGGCGAAAGTTTTATTTACAC	Lepais and Bacles 2011.	PET	(TG)9	2			Excluded from analysis due to poor amplification
	CCAGAAACGAACTAAGGCTAAGAAGA
Ag25	GGATAAGAAGATAAAGGTGCATGGC	Lepais and Bacles 2011.	NED	(AG)11	2			16	73-125	0.803
	CTGTATATCCCCACCACACCTGA
Ag27	CATTTGGTGTATGTGTTGCCAGTT	Lepais and Bacles 2011.	VIC	(AG)9	2			11	74-118	0.644
	AATCAACAACTGCCAGGTAGAGGA
Ag30	GGAACTCTGGAAACAGAAACAACG	Lepais and Bacles 2011.	6-FAM	(TC)8	2			14	76-110	0.867
	AGCAAGGTAAAACTTCAGTAGCCG
Ag35	CACGTTCAGCTTCATTGTGACTTC	Lepais and Bacles 2011.	VIC	(AG)10	2			20	168-214	0.866
	TAATAGGGTTTGGGCCAACTTACC
Ag14	CAACCAACAAGGAGACAGAAACAA	Lepais and Bacles 2011.	6-FAM	(GA)11	2			24	271-335	0.882
	TAAAATCTAACACCCCAAACGAGG
Table S2.
Primer and locus information for Picea abies
Primer name	Primer sequence	Primer reference	Fluorescent dye	Repeat motif	Locus type	Multiplex PCR no.	Multiplex conditions	No. of alleles found in this study	The range of alleles	Popymorphism information content (PIC)
paGB3	AGTGATTAAACTCCTGACCAC	Besnard et al. 2003	6-FAM	(AT)11	EST	1	Multiplex was performed in a total volume of 15 µl using 7.5 µl Kapa2G Fast Multiplex reactiom mix (Kapa biosystems), 5 pmol of forward and reverse primers, 2 µl of template DNA (20 ng/µl) and ddH2O till final volume. The PCR conditions were : 5 min of denaturation at 94 oC, followed by 35 cycles at 94 oC for 30 s, annealing at 62 oC for 30 s, extension at 72 oC for 30 s, and final extension at 7…	9	111-129	0.771
	CACTGAATACACCCATTATCC
PA0034	AGGTCTGCTAATGGTTCTG	Schubert et al. 2001	6-FAM	Unknown	EST	1		9	214-236	0.373
	ATATCAAACAAACTGTGTTAGCTC
WS0019.F22	AAGCGTTTCTCATTTTCTTGG	Rungis et al. 2004	NED	(AT)13	EST	1		14	348-438	0.749
	GGGCCCAGAACTAACAATGA
paGB8	AGCATGTACAAAATGAAGATTCTC	Besnard et al. 2003	VIC	(AT)4(TG)16	Nuclear	1		35	225-327	0.925
	CCCTTTAGTGTTTTCTCTTTCTAC
PA0043	AAAACTGGAGGACCTTCTGG	Schubert et al. 2001	6-FAM	Unknown	EST	2	Multiplex was performed in a total volume of 15 µl using 7.5 µl Kapa2G Fast Multiplex reactiom mix (Kapa biosystems), 5 pmol of forward and reverse primers, 2 µl of template DNA (20 ng/µl) and ddH2O till final volume. The PCR conditions were : 5 min of denaturation at 94 oC, followed by 35 cycles at 94 oC for 30 s, annealing at 65 oC for 30 s, extension at 72 oC for 30 s, and final extension at 7…	15	363-425	0.702
	GTGAACCTCTACAGAAACACAA
UAPgCT3	TTGAAAAAGAGGTTAGGAAGGGA	Hodgetts et al. 2001	NED	(CT)15	Nuclear	2		33	167-243	0.835
	TTCTTAAAGAAGCAGGGCATTG
UAPgCA24	ATGCTCTTCTTAACCACCTG	Hodgetts et al. 2001	PET	(AC)23	Nuclear	2		36	169-263	0.903
	GACAATTCCTACCTCCACAC
EAC6C02	TACTACTAGGTCGACCCTATTTCA	Scotti et al. 2002a	6-FAM	(CA)26(TA)3	Nuclear	3		24	72-128	0.827
	ACCCAAGGGGGGAATATATAG
pgGB5	CCATTGCGGAGAACCCAGAG	Besnard et al. 2003	PET	(AT)9	EST	3		20	80-124	0.860
	CGCAGAACAATGAATCTCCAC
PAAC23	TGTGGCCCCACTTACTAATATCAG	Scotti et al. 2000	6-FAM	(GT)14	EST	4		14	263-307	0.774
	CGGGCATTGGTTTACAAGAGTTGC
PGL15	CATACTCTCACACCCACACCCTCTC	Rajora et al. 2001	VIC	(CT)4N16(CT)11	Nuclear	4		38	178-302	0.886
	CAAGAACAGAAGAGAGGTCAAGATTG
WS0015.I04	CACCCTTTAACCAAGCAAGC	Rungis et al. 2004	NED	(AT)29	EST	4		38	103-231	0.928
	GGTCTACATGTTTATCACCAACGA
prGB1	GTGAGTGTTGGGAGAGTCAC	Besnard et al. 2003	6-FAM	(GCT)6	EST	5		10	76-106	0.662
	AGGTATCGATCCTGCTCGTC
EAC7H07	GGTTCAAACCTCCCACCTAC	Scotti et al. 2002a	PET	(CA)23	Nuclear	5		24	98-164	0.879
	ACCAACTAAGCCACAAGTGC
pgGB7	GATGATGAATTTCAGAGGCATC	Besnard et al. 2003	NED	(T)10	EST	Single	Reaction was performed in a total volume of 15 µl using 7.5 µl Kapa2G Fast Multiplex reactiom mix (Kapa biosystems), 5 pmol of forward and reverse primers, 2 µl of template DNA (20 ng/µl) and ddH2O till final volume. The PCR conditions were : 5 min of denaturation at 94 oC, followed by 35 cycles at 94 oC for 30 s, annealing at 52 oC for 30 s, extension at 72 oC for 30 s, and final extension at 72…	20	139-189	0.756
	GTACCAATTAAGAGAGAATGCC
SpAClH8	CCCAAGAAAAAAGTCATGGAT	Pfeiffer et al. 1997	VIC	(GT)27	Nuclear	Single	Reaction was performed in a total volume of 15 µl using 7.5 µl Kapa2G Fast Multiplex reactiom mix (Kapa biosystems), 5 pmol of forward and reverse primers, 2 µl of template DNA (20 ng/µl) and ddH2O till final volume. The PCR conditions were : 5 min of denaturation at 94 oC, followed by 35 cycles at 94 oC for 30 s, annealing at 55 oC for 30 s, extension at 72 oC for 30 s, and final extension at 72…	24	86-138	0.761
	TCATTGGGATATGTGATACTTCC
UAPgAG150 A	ACCAATGCTTTTACCAAACG	Hodgetts et al. 2001	PET	(AG)19	Nuclear	Single		11	126-152	0.762
	TTGATTGCAAGTGATGGTTG
EATC3C05	TTAGTGGACGTTCATCATCATC	Scotti et al. 2002b	PET	(CAT)10 TAT(CAT)10 N78 (AT)20	Nuclear	Single	Reaction was performed in a total volume of 15 µl using 7.5 µl Kapa2G Fast Multiplex reactiom mix (Kapa biosystems), 5 pmol of forward and reverse primers, 2 µl of template DNA (20 ng/µl) and ddH2O till final volume. The PCR conditions were : 5 min of denaturation at 94 oC, followed by 35 cycles at 94 oC for 30 s, annealing at 59 oC for 30 s, extension at 72 oC for 30 s, and final extension at 72…	39	236-359	0.953
	TCACAATCACTTTTTTAGTCGC
